# Supplementary material for: Interplay Between p53 and Wnt/β-Catenin Signaling in Colorectal Cancer: Associations with Mismatch Repair Status, Tumor Microenvironment, and Clinicopathological Outcomes
Source: Curr Oncol. 2026 Mar 21;33(3):178. doi: 10.3390/curroncol33030178 (PMC13025743; doi:10.3390/curroncol33030178)
Supplement: Supplementary file 1 [file curroncol-33-00178-s001.zip]

Archive with 3 entries (3 files):
- Supplementary Figures S1-S6.zip
- Supplementary File S1.zip
- Supplementary Tables S1-S18.zip
